# Supplementary material for: Incidences of Laryngospasm Using a Laryngeal Mask Airway or Endotracheal Tube in Paediatric Adenotonsillectomy: A Systematic Review
Source: J Clin Med. 2025 May 12;14(10):3369. doi: 10.3390/jcm14103369 (PMC12112107; doi:10.3390/jcm14103369)
Supplement: Supplementary file 1 [file jcm-14-03369-s001.zip]

Archive with 1 entries (1 files):
- jcm-3555683-supplementary.pdf
